# Supplementary material for: Instruments that measure evidence-based practice knowledge, skills, and attitudes among health professions students: A systematic review protocol
Source: PLoS One. 2026 Jul 13;21(7):e0347078. doi: 10.1371/journal.pone.0347078 (PMC13362092; doi:10.1371/journal.pone.0347078)
Supplement: S4 Appendix — (XLSX) [file pone.0347078.s005.xlsx]

## Sheet: Descriptive
Covidence ID	Instrument	Reference (FirstAuthorLastName Year)	Construct(s)	Status	Country, Language	Dimensionality/subscales	Population	Sample Size	Consensus?	Comments
#2	S-EBPQ (M)	Karlsholm 2024	KSA	Translation+Validation	Norwegian	Multidimensional	Nursing Bachelor	314
						FALSE	FALSE	FALSE
						FALSE	FALSE	FALSE
						FALSE	FALSE	FALSE
						FALSE	FALSE	FALSE
						FALSE	FALSE	FALSE
						FALSE	FALSE	FALSE
						FALSE	FALSE	FALSE
						FALSE	FALSE	FALSE
						FALSE	FALSE	FALSE
						FALSE	FALSE	FALSE
						FALSE	FALSE	FALSE
						FALSE	FALSE	FALSE
						FALSE	FALSE	FALSE
						FALSE	FALSE	FALSE
						FALSE	FALSE	FALSE
						FALSE	FALSE	FALSE
						FALSE	FALSE	FALSE
						FALSE	FALSE	FALSE
						FALSE	FALSE	FALSE
						FALSE	FALSE	FALSE
						FALSE	FALSE	FALSE
						FALSE	FALSE	FALSE
						FALSE	FALSE	FALSE
						FALSE	FALSE	FALSE
						FALSE	FALSE	FALSE
						FALSE	FALSE	FALSE
						FALSE	FALSE	FALSE
						FALSE	FALSE	FALSE
						FALSE	FALSE	FALSE
						FALSE	FALSE	FALSE
						FALSE	FALSE	FALSE
						FALSE	FALSE	FALSE
						FALSE	FALSE	FALSE
						FALSE	FALSE	FALSE
						FALSE	FALSE	FALSE
						FALSE	FALSE	FALSE
						FALSE	FALSE	FALSE
						FALSE	FALSE	FALSE
						FALSE	FALSE	FALSE
						FALSE	FALSE	FALSE
						FALSE	FALSE	FALSE
						FALSE	FALSE	FALSE
						FALSE	FALSE	FALSE
						FALSE	FALSE	FALSE
						FALSE	FALSE	FALSE
						FALSE	FALSE	FALSE
						FALSE	FALSE	FALSE
						FALSE	FALSE	FALSE
						FALSE	FALSE	FALSE
						FALSE	FALSE	FALSE
						FALSE	FALSE	FALSE
						FALSE	FALSE	FALSE
						FALSE	FALSE	FALSE
						FALSE	FALSE	FALSE
						FALSE	FALSE	FALSE
						FALSE	FALSE	FALSE
						FALSE	FALSE	FALSE
						FALSE	FALSE	FALSE
						FALSE	FALSE	FALSE
						FALSE	FALSE	FALSE
						FALSE	FALSE	FALSE
						FALSE	FALSE	FALSE
						FALSE	FALSE	FALSE
						FALSE	FALSE	FALSE
						FALSE	FALSE	FALSE
						FALSE	FALSE	FALSE
						FALSE	FALSE	FALSE
						FALSE	FALSE	FALSE
						FALSE	FALSE	FALSE
						FALSE	FALSE	FALSE
						FALSE	FALSE	FALSE
						FALSE	FALSE	FALSE
						FALSE	FALSE	FALSE
						FALSE	FALSE	FALSE
						FALSE	FALSE	FALSE
						FALSE	FALSE	FALSE
						FALSE	FALSE	FALSE
						FALSE	FALSE	FALSE
						FALSE	FALSE	FALSE
						FALSE	FALSE	FALSE
						FALSE	FALSE	FALSE
						FALSE	FALSE	FALSE
						FALSE	FALSE	FALSE
						FALSE	FALSE	FALSE
						FALSE	FALSE	FALSE
						FALSE	FALSE	FALSE
						FALSE	FALSE	FALSE
						FALSE	FALSE	FALSE
						FALSE	FALSE	FALSE
						FALSE	FALSE	FALSE
						FALSE	FALSE	FALSE
						FALSE	FALSE	FALSE
						FALSE	FALSE	FALSE
						FALSE	FALSE	FALSE
						FALSE	FALSE	FALSE
						FALSE	FALSE	FALSE
						FALSE	FALSE	FALSE
						FALSE	FALSE	FALSE
						FALSE	FALSE	FALSE
						FALSE	FALSE	FALSE
						FALSE	FALSE	FALSE
						FALSE	FALSE	FALSE
						FALSE	FALSE	FALSE
						FALSE	FALSE	FALSE
						FALSE	FALSE	FALSE
						FALSE	FALSE	FALSE
						FALSE	FALSE	FALSE
						FALSE	FALSE	FALSE
						FALSE	FALSE	FALSE
						FALSE	FALSE	FALSE
						FALSE	FALSE	FALSE
						FALSE	FALSE	FALSE
						FALSE	FALSE	FALSE
						FALSE	FALSE	FALSE
						FALSE	FALSE	FALSE
						FALSE	FALSE	FALSE
						FALSE	FALSE	FALSE
						FALSE	FALSE	FALSE
						FALSE	FALSE	FALSE
						FALSE	FALSE	FALSE
						FALSE	FALSE	FALSE
						FALSE	FALSE	FALSE
						FALSE	FALSE	FALSE
						FALSE	FALSE	FALSE
						FALSE	FALSE	FALSE
						FALSE	FALSE	FALSE
						FALSE	FALSE	FALSE
						FALSE	FALSE	FALSE
						FALSE	FALSE	FALSE
						FALSE	FALSE	FALSE
						FALSE	FALSE	FALSE
						FALSE	FALSE	FALSE
						FALSE	FALSE	FALSE
						FALSE	FALSE	FALSE
						FALSE	FALSE	FALSE
						FALSE	FALSE	FALSE
						FALSE	FALSE	FALSE
						FALSE	FALSE	FALSE
						FALSE	FALSE	FALSE
						FALSE	FALSE	FALSE
						FALSE	FALSE	FALSE
						FALSE	FALSE	FALSE
						FALSE	FALSE	FALSE
						FALSE	FALSE	FALSE
						FALSE	FALSE	FALSE
						FALSE	FALSE	FALSE
						FALSE	FALSE	FALSE
						FALSE	FALSE	FALSE
						FALSE	FALSE	FALSE
						FALSE	FALSE	FALSE
						FALSE	FALSE	FALSE
						FALSE	FALSE	FALSE
						FALSE	FALSE	FALSE
						FALSE	FALSE	FALSE
						FALSE	FALSE	FALSE
						FALSE	FALSE	FALSE
						FALSE	FALSE	FALSE
						FALSE	FALSE	FALSE
						FALSE	FALSE	FALSE
						FALSE	FALSE	FALSE
						FALSE	FALSE	FALSE
						FALSE	FALSE	FALSE
						FALSE	FALSE	FALSE
						FALSE	FALSE	FALSE
						FALSE	FALSE	FALSE
						FALSE	FALSE	FALSE
						FALSE	FALSE	FALSE
						FALSE	FALSE	FALSE
						FALSE	FALSE	FALSE
						FALSE	FALSE	FALSE
						FALSE	FALSE	FALSE
						FALSE	FALSE	FALSE
						FALSE	FALSE	FALSE
						FALSE	FALSE	FALSE
						FALSE	FALSE	FALSE
						FALSE	FALSE	FALSE
						FALSE	FALSE	FALSE
						FALSE	FALSE	FALSE
						FALSE	FALSE	FALSE
						FALSE	FALSE	FALSE
						FALSE	FALSE	FALSE
						FALSE	FALSE	FALSE
						FALSE	FALSE	FALSE
						FALSE	FALSE	FALSE
						FALSE	FALSE	FALSE
						FALSE	FALSE	FALSE
						FALSE	FALSE	FALSE
						FALSE	FALSE	FALSE
						FALSE	FALSE	FALSE
						FALSE	FALSE	FALSE
						FALSE	FALSE	FALSE
						FALSE	FALSE	FALSE
						FALSE	FALSE	FALSE
						FALSE	FALSE	FALSE
						FALSE	FALSE	FALSE
						FALSE	FALSE	FALSE
						FALSE	FALSE	FALSE
						FALSE	FALSE	FALSE
						FALSE	FALSE	FALSE
						FALSE	FALSE	FALSE
						FALSE	FALSE	FALSE
						FALSE	FALSE	FALSE
						FALSE	FALSE	FALSE
						FALSE	FALSE	FALSE
						FALSE	FALSE	FALSE
						FALSE	FALSE	FALSE
						FALSE	FALSE	FALSE
						FALSE	FALSE	FALSE
						FALSE	FALSE	FALSE
						FALSE	FALSE	FALSE
						FALSE	FALSE	FALSE
						FALSE	FALSE	FALSE
						FALSE	FALSE	FALSE
						FALSE	FALSE	FALSE
						FALSE	FALSE	FALSE
						FALSE	FALSE	FALSE
						FALSE	FALSE	FALSE
						FALSE	FALSE	FALSE
						FALSE	FALSE	FALSE
						FALSE	FALSE	FALSE
						FALSE	FALSE	FALSE
						FALSE	FALSE	FALSE
						FALSE	FALSE	FALSE
						FALSE	FALSE	FALSE
						FALSE	FALSE	FALSE
						FALSE	FALSE	FALSE
						FALSE	FALSE	FALSE
						FALSE	FALSE	FALSE
						FALSE	FALSE	FALSE
						FALSE	FALSE	FALSE
						FALSE	FALSE	FALSE
						FALSE	FALSE	FALSE
						FALSE	FALSE	FALSE
						FALSE	FALSE	FALSE
						FALSE	FALSE	FALSE
						FALSE	FALSE	FALSE
						FALSE	FALSE	FALSE
						FALSE	FALSE	FALSE
						FALSE	FALSE	FALSE
						FALSE	FALSE	FALSE
						FALSE	FALSE	FALSE
						FALSE	FALSE	FALSE
						FALSE	FALSE	FALSE
						FALSE	FALSE	FALSE
						FALSE	FALSE	FALSE
						FALSE	FALSE	FALSE
						FALSE	FALSE	FALSE
						FALSE	FALSE	FALSE
						FALSE	FALSE	FALSE
						FALSE	FALSE	FALSE
						FALSE	FALSE	FALSE
						FALSE	FALSE	FALSE
						FALSE	FALSE	FALSE
						FALSE	FALSE	FALSE
						FALSE	FALSE	FALSE
						FALSE	FALSE	FALSE
						FALSE	FALSE	FALSE
						FALSE	FALSE	FALSE
						FALSE	FALSE	FALSE
						FALSE	FALSE	FALSE
						FALSE	FALSE	FALSE
						FALSE	FALSE	FALSE
						FALSE	FALSE	FALSE
						FALSE	FALSE	FALSE
						FALSE	FALSE	FALSE
						FALSE	FALSE	FALSE
						FALSE	FALSE	FALSE
						FALSE	FALSE	FALSE
						FALSE	FALSE	FALSE
						FALSE	FALSE	FALSE
						FALSE	FALSE	FALSE
						FALSE	FALSE	FALSE
						FALSE	FALSE	FALSE
						FALSE	FALSE	FALSE
						FALSE	FALSE	FALSE
						FALSE	FALSE	FALSE
						FALSE	FALSE	FALSE
						FALSE	FALSE	FALSE
						FALSE	FALSE	FALSE
						FALSE	FALSE	FALSE
						FALSE	FALSE	FALSE
						FALSE	FALSE	FALSE
						FALSE	FALSE	FALSE
						FALSE	FALSE	FALSE
						FALSE	FALSE	FALSE
						FALSE	FALSE	FALSE
						FALSE	FALSE	FALSE
						FALSE	FALSE	FALSE
						FALSE	FALSE	FALSE
						FALSE	FALSE	FALSE
						FALSE	FALSE	FALSE
						FALSE	FALSE	FALSE
						FALSE	FALSE	FALSE
						FALSE	FALSE	FALSE
						FALSE	FALSE	FALSE
						FALSE	FALSE	FALSE
						FALSE	FALSE	FALSE
						FALSE	FALSE	FALSE
						FALSE	FALSE	FALSE
						FALSE	FALSE	FALSE
						FALSE	FALSE	FALSE
						FALSE	FALSE	FALSE
						FALSE	FALSE	FALSE
						FALSE	FALSE	FALSE
						FALSE	FALSE	FALSE
						FALSE	FALSE	FALSE
						FALSE	FALSE	FALSE
						FALSE	FALSE	FALSE
						FALSE	FALSE	FALSE
						FALSE	FALSE	FALSE
						FALSE	FALSE	FALSE
						FALSE	FALSE	FALSE
						FALSE	FALSE	FALSE
						FALSE	FALSE	FALSE
						FALSE	FALSE	FALSE
						FALSE	FALSE	FALSE
						FALSE	FALSE	FALSE
						FALSE	FALSE	FALSE
						FALSE	FALSE	FALSE
						FALSE	FALSE	FALSE
						FALSE	FALSE	FALSE
						FALSE	FALSE	FALSE
						FALSE	FALSE	FALSE
						FALSE	FALSE	FALSE
						FALSE	FALSE	FALSE
						FALSE	FALSE	FALSE
						FALSE	FALSE	FALSE
						FALSE	FALSE	FALSE
						FALSE	FALSE	FALSE
						FALSE	FALSE	FALSE
						FALSE	FALSE	FALSE
						FALSE	FALSE	FALSE
						FALSE	FALSE	FALSE
						FALSE	FALSE	FALSE
						FALSE	FALSE	FALSE
						FALSE	FALSE	FALSE
						FALSE	FALSE	FALSE
						FALSE	FALSE	FALSE
						FALSE	FALSE	FALSE
						FALSE	FALSE	FALSE
						FALSE	FALSE	FALSE
						FALSE	FALSE	FALSE
						FALSE	FALSE	FALSE
						FALSE	FALSE	FALSE
						FALSE	FALSE	FALSE
						FALSE	FALSE	FALSE
						FALSE	FALSE	FALSE
						FALSE	FALSE	FALSE
						FALSE	FALSE	FALSE
						FALSE	FALSE	FALSE
						FALSE	FALSE	FALSE
						FALSE	FALSE	FALSE
						FALSE	FALSE	FALSE
						FALSE	FALSE	FALSE
						FALSE	FALSE	FALSE
						FALSE	FALSE	FALSE
						FALSE	FALSE	FALSE
						FALSE	FALSE	FALSE
						FALSE	FALSE	FALSE
						FALSE	FALSE	FALSE
						FALSE	FALSE	FALSE
						FALSE	FALSE	FALSE
						FALSE	FALSE	FALSE
						FALSE	FALSE	FALSE
						FALSE	FALSE	FALSE
						FALSE	FALSE	FALSE
						FALSE	FALSE	FALSE
						FALSE	FALSE	FALSE
						FALSE	FALSE	FALSE
						FALSE	FALSE	FALSE
						FALSE	FALSE	FALSE
						FALSE	FALSE	FALSE
						FALSE	FALSE	FALSE
						FALSE	FALSE	FALSE
						FALSE	FALSE	FALSE
						FALSE	FALSE	FALSE
						FALSE	FALSE	FALSE
						FALSE	FALSE	FALSE
						FALSE	FALSE	FALSE
						FALSE	FALSE	FALSE
						FALSE	FALSE	FALSE
						FALSE	FALSE	FALSE
						FALSE	FALSE	FALSE
						FALSE	FALSE	FALSE
						FALSE	FALSE	FALSE
						FALSE	FALSE	FALSE
						FALSE	FALSE	FALSE
						FALSE	FALSE	FALSE
						FALSE	FALSE	FALSE
						FALSE	FALSE	FALSE
						FALSE	FALSE	FALSE
						FALSE	FALSE	FALSE
						FALSE	FALSE	FALSE
						FALSE	FALSE	FALSE
						FALSE	FALSE	FALSE
						FALSE	FALSE	FALSE
						FALSE	FALSE	FALSE
						FALSE	FALSE	FALSE
						FALSE	FALSE	FALSE
						FALSE	FALSE	FALSE
						FALSE	FALSE	FALSE
						FALSE	FALSE	FALSE
						FALSE	FALSE	FALSE
						FALSE	FALSE	FALSE
						FALSE	FALSE	FALSE
						FALSE	FALSE	FALSE
						FALSE	FALSE	FALSE
						FALSE	FALSE	FALSE
						FALSE	FALSE	FALSE
						FALSE	FALSE	FALSE
						FALSE	FALSE	FALSE
						FALSE	FALSE	FALSE
						FALSE	FALSE	FALSE
						FALSE	FALSE	FALSE
						FALSE	FALSE	FALSE
						FALSE	FALSE	FALSE
						FALSE	FALSE	FALSE
						FALSE	FALSE	FALSE
						FALSE	FALSE	FALSE
						FALSE	FALSE	FALSE
						FALSE	FALSE	FALSE
						FALSE	FALSE	FALSE
						FALSE	FALSE	FALSE
						FALSE	FALSE	FALSE
						FALSE	FALSE	FALSE
						FALSE	FALSE	FALSE
						FALSE	FALSE	FALSE
						FALSE	FALSE	FALSE
						FALSE	FALSE	FALSE
						FALSE	FALSE	FALSE
						FALSE	FALSE	FALSE
						FALSE	FALSE	FALSE
						FALSE	FALSE	FALSE
						FALSE	FALSE	FALSE
						FALSE	FALSE	FALSE
						FALSE	FALSE	FALSE
						FALSE	FALSE	FALSE
						FALSE	FALSE	FALSE
						FALSE	FALSE	FALSE
						FALSE	FALSE	FALSE
						FALSE	FALSE	FALSE
						FALSE	FALSE	FALSE
						FALSE	FALSE	FALSE
						FALSE	FALSE	FALSE
						FALSE	FALSE	FALSE
						FALSE	FALSE	FALSE
						FALSE	FALSE	FALSE
						FALSE	FALSE	FALSE
						FALSE	FALSE	FALSE
						FALSE	FALSE	FALSE
						FALSE	FALSE	FALSE
						FALSE	FALSE	FALSE
						FALSE	FALSE	FALSE
						FALSE	FALSE	FALSE
						FALSE	FALSE	FALSE
						FALSE	FALSE	FALSE
						FALSE	FALSE	FALSE
						FALSE	FALSE	FALSE
						FALSE	FALSE	FALSE
						FALSE	FALSE	FALSE
						FALSE	FALSE	FALSE
						FALSE	FALSE	FALSE
						FALSE	FALSE	FALSE
						FALSE	FALSE	FALSE
						FALSE	FALSE	FALSE
						FALSE	FALSE	FALSE
						FALSE	FALSE	FALSE
						FALSE	FALSE	FALSE
						FALSE	FALSE	FALSE
						FALSE	FALSE	FALSE
						FALSE	FALSE	FALSE
						FALSE	FALSE	FALSE
						FALSE	FALSE	FALSE
						FALSE	FALSE	FALSE
						FALSE	FALSE	FALSE
						FALSE	FALSE	FALSE
						FALSE	FALSE	FALSE
						FALSE	FALSE	FALSE
						FALSE	FALSE	FALSE
						FALSE	FALSE	FALSE
						FALSE	FALSE	FALSE
						FALSE	FALSE	FALSE
						FALSE	FALSE	FALSE
						FALSE	FALSE	FALSE
						FALSE	FALSE	FALSE
						FALSE	FALSE	FALSE
						FALSE	FALSE	FALSE
						FALSE	FALSE	FALSE
						FALSE	FALSE	FALSE
						FALSE	FALSE	FALSE
						FALSE	FALSE	FALSE
						FALSE	FALSE	FALSE
						FALSE	FALSE	FALSE
						FALSE	FALSE	FALSE
						FALSE	FALSE	FALSE
						FALSE	FALSE	FALSE
						FALSE	FALSE	FALSE
						FALSE	FALSE	FALSE
						FALSE	FALSE	FALSE
						FALSE	FALSE	FALSE
						FALSE	FALSE	FALSE

## Sheet: CREATE Table
	Type of Report (Tilson et al., 2011)
	Ask				Search				Appraise				Integrate				Evaluate
Study	Activity Monitoring	Performance Assesment	Cognitive Testing	Self-Report and/or Opinion	Activity Monitoring	Performance Assesment	Cognitive Testing	Self-Report and/or Opinion	Activity Monitoring	Performance Assesment	Cognitive Testing	Self-Report and/or Opinion	Activity Monitoring	Performance Assesment	Cognitive Testing	Self-Report and/or Opinion	Activity Monitoring	Performance Assesment	Cognitive Testing	Self-Report and/or Opinion
