# Supplementary material for: Instruments that measure evidence-based practice knowledge, skills, and attitudes among health professions students: A systematic review protocol
Source: PLoS One. 2026 Jul 13;21(7):e0347078. doi: 10.1371/journal.pone.0347078 (PMC13362092; doi:10.1371/journal.pone.0347078)
Supplement: S5 Appendix — (XLSX) [file pone.0347078.s006.xlsx]

## Sheet: Ind. Study ROB & Psych. Rating 
	Reference		Sample Size	Box 1: EBP Instrum. Development			Box 2 Content Validity				Box 3 Structural Validity				Box 4 Internal Consistency				Box 5 Cross-Cultural Validity/Measurement Invariance				Box 6 Reliability				Box 7 Measurement Error				Box 8 Criterion Validity				Box 9 Hypotheses Testing for Construct Validity					Box 10 Responsiveness
Covidence ID	(FirstAuthorLastName Year)	EBP Instrument		Reported? If yes, go to Box 1 tab	Meth. Qual. complete after Box 1 tab	Reason/Comment	Reported? If yes, go to Box 2 tab	Meth. Qual. complete after Box 2 tab	Psychometric Rating	Reason/ Comment	Reported? If yes, go to Box 3 tab	Meth. Qual. complete after Box 3 tab	Psychometric Rating	Reason/Comment	Reported? If yes, go to Box 4 tab	Meth. Qual. complete after Box 4 tab	Psychometric Rating	Reason/Comment	Reported?	Meth. Qual	Rating	Reason/Comment	Reported?	Meth. Qual	Rating	Reason/Comment	Reported?	Meth. Qual	Rating	Reason/Comment	Reported?	Meth. Qual	Rating	Reason/Comment	Reported?	Meth. Qual	Box	Rating	Reason/Comment	Reported?	Meth. Qual	Box	Rating	Reason/Comment
#2	Karlsholm 2024	S-EBPQ (Norwegian Version)		Yes	VG		No				Yes				Yes				Yes	VG	-	cronbach's alpha differs in attitude domain	No				No				Yes	VG	?	r value not reported	Yes	VG	9b	?	No comparison or AUC reported (?)	No	VG	10d	+

## Sheet: Box 1 EBP Instrument Developmen
ROB Box 1 - EBP Instrument Development Study
Ratings: V= very good or #4; A = adequate or #3; D = doubtful or #2; I = inadequate or #0; n/a = not applicable
			Study Author & Year			If there are more EBP instrument development studies, add them here
			Covidence # XX
EBP Instrument Development			name	name
General design requirements			Rater 1	Rater 2	Consensus
1	Is a clear description provided of the construct to be measured?
2	Is the origin of the construct clear: was a theory, conceptual framework or disease model used or clear rationale provided to define the construct to be measured?
3	Is a clear description provided of the target population for which the EBP tool was developed?
4	Is a clear description provided of the context of use (i.e. discriminative, evaluative purpose, and/or predictive)
5	Was the EBP tool development study performed in a sample representing the target population for which the EBP tool was developed?
Mean quality assessment as a numerical value

## Sheet: Box 2 Content Validation
Box 2 Standards for evaluating the ROB/quality of CONTENT VALIDITY of EBP Instruments
						Study 1			Study 2			Study 3			Study 4			Add more studies here horizontally to rate all individual studies
						Covidence # XX			Covidence # XX			Covidence # XX			Covidence # XX
						Rater 1	Rater 2		Rater 1	Rater 2		Rater 1	Rater 2		Rater 1	Rater 2
Asking professionals about RELEVANCE		Very Good = 4 points	Adequate = 3 points	Doubtful = 0 points	Inadequate = 0	rater 1	rater 2	Consensus	rater 1	rater 2	Consensus	rater 1	rater 2	Consensus	rater 1	rater 2	Consensus
1	Was an appropriate method used to ask professionals whether each item is relevant for the construct of interest?	Widely recognized or well justified method used	Only quantitative (survey) method(s) used OR assumable that the method was appropriate but not clearly described	Doubtful whether the method was appropriate	Method used not appropriate
2	Were professionals from all relevant disciplines included?	Professionals from all required disciplines were included	Assumable that professionals from all required disciplines were included, but not clearly described	Doubtful whether professionals from all required disciplines were included OR relevant professionals were not included	N/A
3	Was each item tested in an appropriate number of professionals?	For qualitative: ≥7 | For quantitative: ≥50	For qualitative: 4-6 | For quantitative: ≥30	For qualitative: <4 or not clear | For quantitative: <30 or not clear	For qualitative: <4 or not clear | For quantitative: <30 or not clear
4	Was an appropriate approach used to analyse the data?	A widely recognized or well justified approach was used	Assumable that the approach was appropriate, but not clearly described	Not clear what approach was used OR doubtful whether the approach was appropriate	Approach not appropriate
5	Were at least two researchers involved in the analysis?	At least two researchers involved in the analysis	Assumable that at least two researchers were involved in the analysis, but not clearly described	Not clear if two researchers were included in the analysis OR only one researcher involved in the analysis	N/A
Asking professionals about COMPREHENSIVENESS						rater 1	rater 2	Consensus	rater 1	rater 2	Consensus	rater 1	rater 2	Consensus	rater 1	rater 2	Consensus
6	Was an appropriate method used for assessing the comprehensiveness of the EBP measurement instrument?	Widely recognized or well justified method used	Assumable that the method was appropriate but not clearly described	Only quantitative (survey) method(s) used OR doubtful whether the method was appropriate OR not clear if professionals were asked about comprehensibility	Method used not appropriate OR professionals not asked about the comprehensibility of all items and response options
7	Were professionals from all relevant disciplines included?	Professionals from all required disciplines were included	Assumable that professionals from all required disciplines were included, but not clearly described	Doubtful whether professionals from all required disciplines were included OR relevant professionals were not included	N/A
8	Was each item tested in an appropriate number of professionals?	For qualitative: ≥7 | For quantitative: ≥50	For qualitative: 4-6 | For quantitative: ≥30	For qualitative: <4 or not clear | For quantitative: <30 or not clear	For qualitative: <4 or not clear | For quantitative: <30 or not clear
9	Was an appropriate approach used to analyse the data?	A widely recognized or well justified approach was used	Assumable that the approach was appropriate, but not clearly described	Not clear what approach was used OR doubtful whether the approach was appropriate	Approach not appropriate
10	Were at least two researchers involved in the analysis?	At least two researchers involved in the analysis	Assumable that at least two researchers were involved in the analysis, but not clearly described	Not clear if two researchers were included in the analysis OR only one researcher involved in the analysis	N/A
Does the study report the measures of COMPREHENSIBILITY?						rater 1	rater 2	Consensus	rater 1	rater 2	Consensus	rater 1	rater 2	Consensus	rater 1	rater 2	Consensus
11	Are there no floor or ceiling effects? V= very good or #4; I = inadequate or #0	Reported floor and ceiling effects	Reported only floor or ceiling effects		Did not report floor or ceiling effects													The study reported on floor/ceiling effects and no floor/ceiling effects were observed for any of the dimensions besides knowledge.
12	Is the reading level of the tool appropriate for the population of interest?	V= very good because the reported between grade 6 - 12 reading level = 4 points	A = adequate because they reported grade reading level, but was higher than 12 = 3 points	D = Doubtful because they reported grade reading level too high or too low = 2 points	I = inadequate = ZERO because they did not report grade reading level													The study reported the readability level that the scale was designed for and it was no higher than a grade 12 reading level.
Total mean of relevance, comprehensiveness, and comprehensibility
Psychometric Measurement Property Rating						Study 1			Study 2			Study 3			Study 4			Add more studies as needed
						Covidence # XX			Covidence # XX			Covidence # XX			Covidence # XX
						Rater 1	Rater 2	Consensus	Rater 1	Rater 2	Consensus	Rater 1	Rater 2	Consensus	Rater 1	Rater 2	Consensus
+	Included items are relevant for the construct, target population, and context of use, and response options and recall period are appropriate AND No key concepts are missing AND EBP measurement instrument items and response options are appropriately worded and EBP measurement instrument instructions, items and response options understood by the population of interest as intended
?	Not enough information reported
-	Included items are not relevant for the construct or target population OR Key concepts are missing OR EBP measurement instrument items and response options are not appropriately worded or not understood by the population of interest as intended
	+ rating is assigned a value of 2 points				Mean Point Values
	? Rating is assigned a value of 1 point
	- rating is assigned a value of 0 points

## Sheet: Box 3 Structural Validity
Box 3 Standards for evaluating the ROB/quality of STRUCTURAL VALIDITY of EBP Instruments
						Study 1			Study 2			Study 3			Study 4			Add more studies here horizontally to rate all individual studies
						Covidence # XX			Covidence # XX			Covidence # XX			Covidence # XX
	Very Good = 4 points	Adequate = 3 points	Doubtful = 0 points	Inadequate = 0		rater 1	rater 2	Consensus	rater 1	rater 2	Consensus	rater 1	rater 2	Consensus	rater 1	rater 2	Consensus
1. CTT: Exploratory or confirmatory factor analysis	Confirmatory factor analysis performed	Exploratory factor analysis performed	Only PCA was performed	No exploratory or confirmatory factor analysis performed
2. IRT/Rasch: Does chosen model fit research question?	Chosen model fits well to the research question	Assumable that the chosen model fits well to the research question	Doubtful if the chosen model fits well to the research question	Chosen model does not fit to the research question
3. Sample size adequate	FA: 7x items + ≥100 | Rasch/1PL: ≥200 | 2PL IRT: ≥1000	FA: 5-7x items + ≥100 | Rasch/1PL: 100-199 | 2PL IRT: 500-999	FA: 5x items <100 | Rasch/1PL: 50-99 | 2PL IRT: 250-499	FA: <5x items | Rasch/1PL: <50 | 2PL IRT: <250
4. No other important methodological flaws	No other important methodological flaws	Other minor methodological flaws (e.g., rotation method not described)	Other important methodological flaws (e.g., inappropriate rotation method)	Other important methodological flaws
Total mean of STRUCTURAL VALIDITY
Psychometric Measurement Property Rating					Study 1			Study 2			Study 3			Study 4			Add more studies as needed
					Covidence # XX			Covidence # XX			Covidence # XX			Covidence # XX
					Rater 1	Rater 2	Consensus	Rater 1	Rater 2	Consensus	Rater 1	Rater 2	Consensus	Rater 1	Rater 2	Consensus
+ rating = 2 points	CTT: EFA/PCA: factor loadings of each item on its factor ≥ 0.30 AND Maximum 10% of the items have factor loadings ≥ 0.30 on multiple factors AND Explained variance ≥ 50% and structure is in line with the theory about the construct to be measured OR results on scree plot or Kaiser criterion (Eigenvalues > 1) are in line with the theory about the construct to be measured. CFA: CFI or TLI or compara…
? Rating = 1 point if suspected, otherwise 0	Not enough information reported
- rating = 0 points	Criteria for '+' not met
				Mean Point Values

## Sheet: Box 4 Internal Consistency
Box 4 Standards for evaluating the ROB/quality of INTERNAL CONSISTENCY of EBP Instruments
					Study 1			Study 2			Study 3			Study 4			Add more studies here horizontally to rate all individual studies
					Covidence # XX			Covidence # XX			Covidence # XX			Covidence # XX
	Very Good = 4 points	Adequate = 3 points	Doubtful = 0 points	Inadequate = 0	rater 1	rater 2	Consensus	rater 1	rater 2	Consensus	rater 1	rater 2	Consensus	rater 1	rater 2	Consensus
1. Continuous scores: Cronbach's alpha or omega calculated	Cronbach's alpha or Omega calculated	Only item-total correlations calculated	No Cronbach's alpha and no item-total correlations calculated	N/A
2. Dichotomous scores: Cronbach's alpha or KR-20 calculated	Cronbach's alpha or KR-20 calculated	Only item-total correlations calculated	No Cronbach's alpha or KR-20 and no item-total correlations calculated	N/A
3. IRT-based scores: SE(θ) or reliability coefficient calculated	SE(θ) or reliability coefficient calculated		SE(θ) or reliability coefficient NOT calculated	N/A
4. No other important methodological flaws	No other important methodological flaws	Other minor methodological flaws	Other important methodological flaws	Other important methodological flaws
Total mean of INTERNAL CONSISTENCY
Psychometric Measurement Property Rating					Study 1			Study 2			Study 3			Study 4			Add more studies as needed
					Covidence # XX			Covidence # XX			Covidence # XX			Covidence # XX
					Rater 1	Rater 2	Consensus	Rater 1	Rater 2	Consensus	Rater 1	Rater 2	Consensus	Rater 1	Rater 2	Consensus
+ rating = 2 points	At least low evidence for sufficient unidimensionality AND Cronbach's alpha ≥ 0.70
? Rating = 1 point if suspected, otherwise 0	Criteria for "at least low evidence for sufficient unidimensionality" not met OR Evidence for insufficient unidimensionality OR Not enough information reported
- rating = 0 points	At least low quality evidence for sufficient unidimensionality AND Cronbach's alpha < 0.70
				Mean Point Values

## Sheet: Box 5 Cross-cultural Validity
Box 5 Standards for evaluating the ROB/quality of CROSS-CULTURAL VALIDITY of EBP Instruments
					Study 1			Study 2			Study 3			Study 4			Add more studies here horizontally to rate all individual studies
					Covidence # XX			Covidence # XX			Covidence # XX			Covidence # XX
	Very Good = 4 points	Adequate = 3 points	Doubtful = 0 points	Inadequate = 0	rater 1	rater 2	Consensus	rater 1	rater 2	Consensus	rater 1	rater 2	Consensus	rater 1	rater 2	Consensus
1. Samples similar for relevant characteristics (except group variable)	Evidence provided that samples were similar for relevant characteristics except group variable	Stated (but no evidence provided) that samples were similar for relevant characteristics except group variable	Unclear whether samples were similar for relevant characteristics except group variable	Samples were NOT similar for relevant characteristics except group variable
2. Appropriate approach used to analyze data	A widely recognized or well justified approach was used	Assumable that the approach was appropriate, but not clearly described	Not clear what approach was used OR doubtful whether the approach was appropriate	Approach not appropriate
3. Sample size adequate	MGCFA: 7x items + ≥100 | Regression/IRT: 200 subjects per group	5-7x items + ≥100 or ≥100; OR 5-7x items <100 | 150 subjects per group	5x items <100 | 100 subjects per group	<5x items | <100 subjects per group
4. No other important methodological flaws	No other important methodological flaws	Other minor methodological flaws	Other important methodological flaws	Other important methodological flaws
Total mean of CROSS-CULTURAL VALIDITY
Psychometric Measurement Property Rating					Study 1			Study 2			Study 3			Study 4			Add more studies as needed
					Covidence # XX			Covidence # XX			Covidence # XX			Covidence # XX
					Rater 1	Rater 2	Consensus	Rater 1	Rater 2	Consensus	Rater 1	Rater 2	Consensus	Rater 1	Rater 2	Consensus
+ rating = 2 points	No important differences found between group factors (such as age, gender, language) in multiple group factor analysis OR no important DIF for group factors (McFadden's R2 < 0.02
? Rating = 1 point if suspected, otherwise 0	Not enough information reported
- rating = 0 points	Important differences between group factors OR DIF was found
				Mean Point Values

## Sheet: Box 6 Reliability
Box 6 Standards for evaluating the ROB/quality of RELIABILITY of EBP Instruments
					Study 1			Study 2			Study 3			Study 4			Add more studies here horizontally to rate all individual studies
					Covidence # XX			Covidence # XX			Covidence # XX			Covidence # XX
	Very Good = 4 points	Adequate = 3 points	Doubtful = 0 points	Inadequate = 0	rater 1	rater 2	Consensus	rater 1	rater 2	Consensus	rater 1	rater 2	Consensus	rater 1	rater 2	Consensus
1. Time interval between measurements appropriate	Time interval was greater than a week and less than two weeks	Time interval was less than a week or more than two weeks	Time interval NOT appropriate	Time interval NOT appropriate
2. Measurement conditions similar (except condition being evaluated)	Measurement conditions were similar (evidence provided)	Assumable that measurement conditions were similar	Unclear if measurement conditions were similar	Measurement conditions were NOT similar
3. Continuous scores for attitudes and behavior subscale calculated the appropriate ICC	ICC/agreement was or can be calculated WITH evidence that no systematic change occurred OR ICC one-way with evidence provided and achieved a 0.70 or higher	ICC/consistency OR ICC model not described WITH evidence no systematic change occurred OR without evidence and below 0.70	ICC/consistency WITH evidence of systematic change and below 0.70	No ICC completed
4. Dichotomous knowledge scores: KR 20 Calculated	KR 20 calculated at 0.70 or higher	KR 20 calculated lower than 0.70	KR 20 not calculated	N/A
5. No other important methodological flaws	No other important methodological flaws	Other minor methodological flaws	Other important methodological flaws	Other important methodological flaws
Total mean of RELIABILITY
Psychometric Measurement Property Rating					Study 1			Study 2			Study 3			Study 4			Add more studies as needed
					Covidence # XX			Covidence # XX			Covidence # XX			Covidence # XX
					Rater 1	Rater 2	Consensus	Rater 1	Rater 2	Consensus	Rater 1	Rater 2	Consensus	Rater 1	Rater 2	Consensus
+ rating = 2 points	ICC or (weighted) kappa or Pearson/Spearman correlation ≥ 0.70
? Rating = 1 point if suspected, otherwise 0	Not enough information reported
- rating = 0 points	ICC or (weighted) kappa or Pearson/Spearman correlation < 0.70
				Mean Point Values

## Sheet: Box 7 Measurement Error
Box 7 Standards for evaluating the ROB/quality of MEASUREMENT ERROR of EBP Instruments
					Study 1			Study 2			Study 3			Study 4			Add more studies here horizontally to rate all individual studies
					Covidence # XX			Covidence # XX			Covidence # XX			Covidence # XX
	Very Good = 4 points	Adequate = 3 points	Doubtful = 0 points	Inadequate = 0	rater 1	rater 2	Consensus	rater 1	rater 2	Consensus	rater 1	rater 2	Consensus	rater 1	rater 2	Consensus
1. Time interval between measurements appropriate	Time interval appropriate	Doubtful if time interval was appropriate OR time interval was not stated	Time interval NOT appropriate	Time interval NOT appropriate
2. Measurement conditions similar (except as source of variation)	Measurement conditions were similar (evidence provided)	Assumable that measurement conditions were similar	Unclear if measurement conditions were similar	Measurement conditions were NOT similar
3. Continuous scores: SEM, SDC or LoA calculated	SEMagreement, SDCagreement, or LoA calculated WITH evidence no systematic change	SEMconsistency/SDCconsistency/LoA calculated WITH evidence no systematic change OR without evidence	SEM calculated based on Cronbach's alpha or SD from another population OR WITH evidence systematic change occurred	N/A
4. No other important methodological flaws	No other important methodological flaws	Other minor methodological flaws	Other important methodological flaws	Other important methodological flaws
Total mean of MEASUREMENT ERROR
Psychometric Measurement Property Rating					Study 1			Study 2			Study 3			Study 4			Add more studies as needed
					Covidence # XX			Covidence # XX			Covidence # XX			Covidence # XX
					Rater 1	Rater 2	Consensus	Rater 1	Rater 2	Consensus	Rater 1	Rater 2	Consensus	Rater 1	Rater 2	Consensus
+ rating = 2 points	SDC or LoA < MIC
? Rating = 1 point if suspected, otherwise 0	MIC not defined OR not enough information reported
- rating = 0 points	SDC or LoA > MIC
				Mean Point Values

## Sheet: Box 8 Criterion Validity
Box 8 Standards for evaluating the ROB/quality of CRITERION VALIDITY of EBP Instruments
					Study 1			Study 2			Study 3			Study 4			Add more studies here horizontally to rate all individual studies
					Covidence # XX			Covidence # XX			Covidence # XX			Covidence # XX
	Very Good = 4 points	Adequate = 3 points	Doubtful = 0 points	Inadequate = 0	rater 1	rater 2	Consensus	rater 1	rater 2	Consensus	rater 1	rater 2	Consensus	rater 1	rater 2	Consensus
1. Continuous scores: Correlations or AUC calculated	Correlations or AUC calculated			N/A
2. No other important methodological flaws	No other important methodological flaws	Other minor methodological flaws	Other important methodological flaws	Other important methodological flaws
Total mean of CRITERION VALIDITY
Psychometric Measurement Property Rating					Study 1			Study 2			Study 3			Study 4			Add more studies as needed
					Covidence # XX			Covidence # XX			Covidence # XX			Covidence # XX
					Rater 1	Rater 2	Consensus	Rater 1	Rater 2	Consensus	Rater 1	Rater 2	Consensus	Rater 1	Rater 2	Consensus
+ rating = 2 points	Correlation with gold standard ≥ 0.70 OR AUC ≥ 0.70
? Rating = 1 point if suspected, otherwise 0	Not enough information reported
- rating = 0 points	Correlation with gold standard < 0.70 OR AUC < 0.70
				Mean Point Values

## Sheet: Box 9 Hypothesis Testing
Box 9 Standards for evaluating the ROB/quality of HYPOTHESIS TESTING of EBP Instruments
					Study 1			Study 2			Study 3			Study 4			Add more studies here horizontally to rate all individual studies
					Covidence # XX			Covidence # XX			Covidence # XX			Covidence # XX
Convergent Validity	Very Good = 4 points	Adequate = 3 points	Doubtful = 0 points	Inadequate = 0	rater 1	rater 2	Consensus	rater 1	rater 2	Consensus	rater 1	rater 2	Consensus	rater 1	rater 2	Consensus
1. Is it clear what the comparator instrument(s) measure(s)?	Constructs measured by the comparator instrument(s) is clear		Constructs measured by the comparator instrument(s) is not clear
2. Were the measurement properties of the comparator instrument(s) sufficient?	Sufficient measurement properties of the comparator instrument(s) in a population similar to the study population	Sufficient measurement properties of the comparator instrument(s) but not sure if these apply to the study population	Some information on measurement properties of the comparator instrument(s) in any study population	No information on the measurement properties of the comparator instrument(s), OR evidence for insufficient measurement properties of the comparator instrument(s)
3. Were statistical methods adequate for the comparisons made?	Statistical methods applied were appropriate	Assumable that statistical methods were appropriate	Statistical methods applied NOT optimal	Statistical methods applied NOT appropriate
4. Were there any other important flaws in the design or statistical methods of the study?	No other important methodological flaws	Other minor methodological flaws	Other important methodological flaws
Known Groups Validity
5. Was an adequate description provided of important characteristics of the subgroups?	Adequate description of the important characteristics of the subgroups	Adequate description of most of the important characteristics of the subgroups	Poor or no description of the important characteristics of the subgroups
6. Were statistical methods appropriate for the subgroups being compared?	Statistical methods applied were appropriate	Assumable that statistical methods were appropriate	Statistical methods applied NOT optimal	Statistical methods applied NOT appropriate
7. Were there any other important flaws in the design or statistical methods of the study?	No other important methodological flaws	Other minor methodological flaws	Other important methodological flaws
Total mean of HYPOTHESIS TESTING
Psychometric Measurement Property Rating					Study 1			Study 2			Study 3			Study 4			Add more studies as needed
					Covidence # XX			Covidence # XX			Covidence # XX			Covidence # XX
					Rater 1	Rater 2	Consensus	Rater 1	Rater 2	Consensus	Rater 1	Rater 2	Consensus	Rater 1	Rater 2	Consensus
+ rating = 2 points	≥ 75% of the results is in accordance with predefined hypotheses
? Rating = 1 point if suspected, otherwise 0	No relevant results were found
- rating = 0 points	≥ 75% of the results deviates from predefined hypotheses
				Mean Point Values

[truncated: 2 more sheets: Box 10 Responsiveness, Abbreviation Legend]
