# Supplementary material for: Instruments that measure evidence-based practice knowledge, skills, and attitudes among health professions students: A systematic review protocol
Source: PLoS One. 2026 Jul 13;21(7):e0347078. doi: 10.1371/journal.pone.0347078 (PMC13362092; doi:10.1371/journal.pone.0347078)
Supplement: S6 Appendix — (XLSX) [file pone.0347078.s007.xlsx]

## Sheet: EBP Instruments wtih MORE than 
EBP Instruments	Box 1: EBP Instrum. Development			Box 2 Content Validity				Box 3 Structural Validity				Box 4 Internal Consistency				Box 5 Cross-Cultural Validity/Measurement Invariance				Box 6 Reliability				Box 7 Measurement Error				Box 8 Criterion Validity				Box 9 Hypotheses Testing for Construct Validity					Box 10 Responsiveness					0	0	0	0	0	0	0	0
	Reported? If yes, go to Box 1 tab	Meth. Qual. complete after Box 1 tab	Reason/Comment	Reported? If yes, go to Box 2 tab	Meth. Qual. complete after Box 2 tab	Psychometric Rating	Reason/ Comment	Reported? If yes, go to Box 3 tab	Meth. Qual. complete after Box 3 tab	Psychometric Rating	Reason/Comment	Reported? If yes, go to Box 4 tab	Meth. Qual. complete after Box 4 tab	Psychometric Rating	Reason/Comment	Reported?	Meth. Qual	Rating	Reason/Comment	Reported?	Meth. Qual	Rating	Reason/Comment	Reported?	Meth. Qual	Rating	Reason/Comment	Reported?	Meth. Qual	Rating	Reason/Comment	Reported?	Meth. Qual	Box	Rating	Reason/Comment	Reported?	Meth. Qual	Box	Rating	Reason/Comment
Sample: S-EBPQ
Study 1
Study 2
Study 3
Study 4
Study 5
Study 6
Study 7
Study 8
Study 9
Study 10
study etc….
Mean Score
Sample: EBP-COQ
Study 1
Study 2
Study 3
etc...
Mean Score
[truncated: 5,000 more columns]

## Sheet: EBP Instruments with 1 study
EBP Instruments	Box 1: EBP Instrum. Development			Box 2 Content Validity				Box 3 Structural Validity				Box 4 Internal Consistency				Box 5 Cross-Cultural Validity/Measurement Invariance				Box 6 Reliability				Box 7 Measurement Error				Box 8 Criterion Validity				Box 9 Hypotheses Testing for Construct Validity					Box 10 Responsiveness					0	0	0	0	0	0	0	0
	Reported? If yes, go to Box 1 tab	Meth. Qual. complete after Box 1 tab	Reason/Comment	Reported? If yes, go to Box 2 tab	Meth. Qual. complete after Box 2 tab	Psychometric Rating	Reason/ Comment	Reported? If yes, go to Box 3 tab	Meth. Qual. complete after Box 3 tab	Psychometric Rating	Reason/Comment	Reported? If yes, go to Box 4 tab	Meth. Qual. complete after Box 4 tab	Psychometric Rating	Reason/Comment	Reported?	Meth. Qual	Rating	Reason/Comment	Reported?	Meth. Qual	Rating	Reason/Comment	Reported?	Meth. Qual	Rating	Reason/Comment	Reported?	Meth. Qual	Rating	Reason/Comment	Reported?	Meth. Qual	Box	Rating	Reason/Comment	Reported?	Meth. Qual	Box	Rating	Reason/Comment
Sample Instrument: EBCKAU
Sample Instrument: EBMQ (Persian)
etc….
[truncated: 5,000 more columns]
